# Supplementary material for: The influence of secondary structure, selection and recombination on rubella virus nucleotide substitution rate estimates
Source: Virol J. 2014 Sep 16;11:166. doi: 10.1186/1743-422X-11-166 (PMC4175276; doi:10.1186/1743-422X-11-166)
Supplement: Supplementary file 2 — Additional file 2: Table S1: Consensus ranking of secondary structures in the high-confidence structure set is based on base-pairing conservation score, associated synonymous substitution rate and degree of co-evolution. Previously well-characterized structures are highlighted in yellow, while the top fifteen ranked structures are highlighted in green (see also Figure 1). (XLSX 19 KB) [file 12985_2014_2492_MOESM2_ESM.xlsx]

## Sheet: hybrid HCSS
Table S1 - Consensus ranking of high confidence structure set. Consensus ranking of secondary structures in the high-confidence structure set is based on base-pairing conservation score, associated synonymous substitution rate and degree of co-evolution. Previously well characterised structures are highlighted in yellow, while the highest twenty structures are highlighted in green (see Figure 1).
Cons. Rank	Reference	Proposed biological function (gene)	Position in reference sequence (ref: JN635281)	Structure length	NASP rank / ID	Synonymous constraints rank	Co-evolution rank
1	Chen and Frey, 1999 (SL1) 1	Involved in CAL binding ( E1 )	9576-9614	38	1	2	43
2		(E1)	9469-9518	49	42	17	1
3		(E1)	9304-9333	29	2	171	132
4	Tzeng and Frey, 2002 2	Subgenomic promoter ( C )	6483-6517	34	7	186	2
5		(P150)	96-136	40	3	15	133
6		(P150)	2289-2390	101	4	281	67
7	Chen and Frey, 1999 (SL2) 1	Involved in CAL binding (E1)	9679-9701	22	5	23	134
8		(P150)	140-253	113	34	5	158
9		(P150)	2321-2347	26	6	252	45
10		(P150)	822-974	152	71	321	6
11		(P150)	853-942	89	81	457	7
12		( C )	6845-6871	26	8	74	14
13		(P150)	847-949	102	110	346	8
14		(P90, RdRp)	5875-5903	28	9	134	135
15		( C )	6596-6621	25	72	9	185
16		(P150)	204-230	26	10	178	136
17		(P150)	148-247	99	47	10	166
18	Pugachev and Frey, 1998 3	(5' UTR - P150)	15-66	51	11	22	137
19		(E1)	9477-9510	33	64	11	178
20		(E1)	9261-9294	33	12	211	88
21			6329-6374	45	13	343	138
22			9614-9629	15	88	185	13
23			4999-5022	23	14	489	139
24			1929-1955	26	15	135	140
25			4261-4317	56	16	566	141
26			8229-8283	54	38	183	16
27			9064-9221	157	17	189	142
28			8004-8545	541	41	435	17
29			4378-4411	33	18	352	143
30			8146-8385	239	49	176	18
31			8173-8203	30	50	18	168
32			6260-6309	49	19	263	144
33			153-190	37	30	19	154
34			8207-8366	159	114	501	19
35			286-309	23	20	26	145
36			1385-1412	27	21	587	146
37			7321-7337	16	28	21	152
38			7122-7159	37	22	224	147
39			7296-7320	24	23	219	148
40			3320-3345	25	24	304	149
41			565-2948	2383	25	477	71
42			8839-8868	29	26	297	150
43			8040-8097	57	27	649	151
44			6274-6297	23	29	167	153
45			9076-9191	115	104	30	207
46			7237-7259	22	31	47	155
47			6441-6472	31	32	655	156
48			7001-7022	21	33	403	157
49			4239-4330	91	116	532	33
50			4792-4815	23	35	267	159
51			8773-8822	49	36	358	160
52			1866-1884	18	37	278	119
53			416-433	17	39	168	161
54			25-56	31	40	91	162
55			6707-6746	39	43	282	163
56			165-182	17	44	124	164
57			4561-5165	604	45	198	91
58			194-239	45	46	59	165
59			3594-3622	28	48	79	167
60			4622-4641	19	51	85	169
61			1903-1970	67	52	144	64
62			3494-3637	143	59	52	175
63			898-914	16	53	327	170
64			731-749	18	54	283	171
65			4124-4151	27	55	308	172
66			1078-1106	28	95	504	55
67			492-511	19	56	114	173
68			8409-8433	24	57	98	174
69			6757-6779	22	58	638	107
70			4496-4514	18	93	423	59
71			1839-1899	60	60	290	69
72			7732-7757	25	86	626	60
73			7387-7533	146	61	597	122
74			4445-4459	14	62	397	176
75			5590-5607	17	63	562	177
76			341-357	16	65	115	179
77			9437-9466	29	109	516	65
78			9489-9502	13	66	66	180
79			1423-1578	155	67	204	181
80			8830-8874	44	68	526	182
81			7081-7188	107	69	172	183
82			4822-4838	16	70	130	184
83			30-47	17	73	195	186
84			5989-6203	214	74	550	187
85			3642-3728	86	75	156	188
86			2642-2672	30	76	90	189
87			7434-7457	23	77	485	123
88			1718-1737	19	85	77	194
89			870-931	61	78	266	190
90			4711-4739	28	79	182	92
91			319-375	56	80	145	191
92			5664-5716	52	99	428	80
93			2748-2767	19	101	80	109
94			5658-5722	64	115	356	81
95			4573-5154	581	82	229	93
96			4667-4685	18	83	424	192
97			4771-4845	74	84	164	193
98			6067-6159	92	87	494	195
99			3979-4008	29	89	393	196
100			4764-4852	88	90	162	197
101			8910-8953	43	91	472	198
102			3898-3927	29	92	594	199
103			1743-1770	27	105	92	208
104			5515-5538	23	94	112	200
105			5032-5063	31	96	273	201
106			3542-3567	25	97	221	202
107			3127-3210	83	98	250	203
108			8765-8828	63	100	247	204
109			3783-3874	91	102	332	205
110			1180-1344	164	103	637	206
111			595-614	19	106	165	209
112			8467-8506	39	107	142	210
113			8795-8813	18	108	553	211
114			9394-9410	16	118	110	216
115			2956-2997	41	111	118	212
116			4331-4431	100	112	307	213
117			4778-4820	42	113	255	214
118			7648-7674	26	117	536	215
119			2017-2124	107	119	241	217
120			6018-6039	21	120	437	218
121			4274-4298	24	121	622	219
1 Chen M, Frey T: Mutagenic analysis of the 3′ cis-acting elements of the rubella virus genome. J Virol 1999, 73:3386–3403.
2 Tzeng W, Frey T: Mapping the Rubella virus subgenomic promoter. J Virol 2002, 77:3189-3201
3 Pugachev K, Frey T: Effects of defined mutations in the 5′ nontranslated region of rubella virus genomic RNA on virus viability and macromolecule synthesis. J Virol 1998, 72:641–650.
