# Supplementary material for: The influence of secondary structure, selection and recombination on rubella virus nucleotide substitution rate estimates
Source: Virol J. 2014 Sep 16;11:166. doi: 10.1186/1743-422X-11-166 (PMC4175276; doi:10.1186/1743-422X-11-166)
Supplement: Supplementary file 4 — Additional file 4: Table S2: A full description of the rubella virus sequences and datasets used in this study, including the accession number, genotype assignment, collection date, country of origin and dataset assignment. (XLSX 56 KB) [file 12985_2014_2492_MOESM4_ESM.xlsx]

## Sheet: Sheet1
Table S2 - Full description of the various rubella virus datasets used in this study.
GenBank Accession No.	Country of sampling	Isolation site	Collection Date	Genotype	Dataset i (TN93+G+I)	Dataset ii (TN93+G+I)	Dataset iii (TN93+G+I)	Dataset iv (TN93+I)	Dataset v (TN93+G)	Dataset vi (TN93+G+I)	Dataset vii (TN93+G)	Dataset viii (TN93+G)	Dataset ix (TN93+G)	Dataset x (TN93+G)	Dataset xi (TN93+G)	Dataset xii (TN93+G)	Dataset xiii (TN93+G+I)	Dataset xiv (TN93+G+I)
AB047330	Japan	Toyama	1967	1a		x	x	x	x	x	x	x	x	x	x	x	x	x
AB071280	Japan	Tokyo	1993	-								x			x	x
AB222609	Japan	Matsue	1968	1a		x	x	x	x	x	x	x	x	x	x	x	x	x
AB233430	Japan	Okayama	2002	-						x
AB285128	Japan	Hiroshima	2003	-				x		x		x			x	x
AB285129	Japan	Kagoshima	2004	-				x		x		x			x	x
AB285130	Japan	Miyazaki	2001	-				x		x		x			x	x
AB285131	Japan	Okayama	2004	-				x		x		x			x	x
AB285132	Japan	Okayama	2002	-				x		x		x			x	x
AB285133	Japan	Okayama	2002	-				x		x		x			x	x
AB285134	Japan	Okayama	2002	-				x				x			x	x
AB285135	Japan	Okayama	2002	-				x		x		x			x	x
AB285136	Japan	Okayama	2002	-				x		x		x			x	x
AB285137	Japan	Osaka	1994	-				x		x		x			x	x
AB285138	Japan	Tochigi	2004	-				x		x		x			x	x
AB285139	Japan	Tochigi	2004	-				x		x		x			x	x
AB285140	Japan	Tochigi	2004	-				x		x		x		x	x	x
AB285141	Japan	Tochigi	2004	-				x		x		x			x	x
AB285142	Japan	Tochigi	2004	-				x		x		x			x	x
AB285143	Japan	Tochigi	2004	-				x		x		x			x	x
AB285144	Japan	Tochigi	2004	-				x		x		x			x	x
AB285145	Japan	Tochigi	2003	-				x		x		x			x	x
AB546233	Vietnam	Ho Chi Minh City	2009	2B								x			x	x
AB588189	Japan	Matsuba	1969	-		x	x	x	x	x	x	x	x	x	x	x	x	x
AB588190	Japan	Matsuura	1969	-	x	x	x	x	x	x	x	x	x	x	x	x	x	x
AB588192	Japan	-	1969	-		x	x	x	x	x	x	x	x	x	x	x	x	x
AB621553	Japan	Ibaraki	2011	1J								x			x	x
AB632389	Japan	Kumamoto	2011	2B								x			x	x
AB640794	Japan	Tokyo	2011	1E								x			x	x
AB646368	Japan	Toyama	2010	1E								x			x	x
AB665169	Japan	Osaka	2011	2B								x			x	x
AB674470	Japan	Kawasaki	2011	2B								x			x	x
AB674471	Japan	Kawasaki	2011	1E								x			x	x
AB683468	Japan	Hokkaido	2011	1E								x			x	x
AB683469	Japan	Hokkaido	2011	1E								x			x	x
AB702680	Japan	Fukuokacity	2011	2B								x			x	x
AB702681	Japan	Fukuokacity	2011	2B								x			x	x
AB702682	Japan	Fukuokacity	2011	2B								x			x	x
AB702683	Japan	Fukuokacity	2011	2B								x			x	x
AB702684	Japan	Fukuokacity	2011	2B								x			x	x
AB702685	Japan	Fukuokacity	2011	2B								x			x	x
AB702686	Japan	Fukuokacity	2012	2B								x			x	x
AB735186	Japan	Aichi	2011	1E								x			x	x
AB735187	Japan	Aichi	2012	2B								x			x	x
AB735188	Japan	Aichi	2012	1E								x			x	x
AB735189	Japan	Aichi	2012	1E								x			x	x
AB739704	Japan	Kagawa	2012	1E								x			x	x
AB745027	Vietnam	Ho Chi Minh City	2011	2B								x			x	x
AB745028	Vietnam	Ho Chi Minh City	2011	2B								x			x	x
AB745029	Vietnam	Ho Chi Minh City	2011	2B								x			x	x
AB745030	Vietnam	Ho Chi Minh City	2011	2B								x			x	x
AB745031	Vietnam	Ho Chi Minh City	2011	2B								x			x	x
AB745032	Vietnam	Ho Chi Minh City	2011	2B								x			x	x
AB745033	Vietnam	Ho Chi Minh City	2011	2B								x			x	x
AB745034	Vietnam	Ho Chi Minh City	2011	2B								x			x	x
AB745035	Vietnam	Ho Chi Minh City	2011	2B								x			x	x
AB745036	Vietnam	Ho Chi Minh City	2011	2B								x			x	x
AB745037	Vietnam	Ho Chi Minh City	2011	2B								x			x	x
AB745038	Vietnam	Ho Chi Minh City	2012	2B								x			x	x
AB745039	Vietnam	Ho Chi Minh City	2011	2B								x			x	x
AB753257	Japan	Aichi	2012	1E								x			x	x
AB753258	Japan	Aichi	2012	2B								x			x	x
AB753259	Japan	Aichi	2012	2B								x			x	x
AB753260	Japan	Aichi	2012	2B								x			x	x
AB753261	Japan	Aichi	2012	2B								x			x	x
AB753262	Japan	Aichi	2012	2B								x			x	x
AF039107	USA	-	1961	-								x			x	x
AF435865	Germany	Leipzig	1984	1a		x	x	x	x	x	x	x	x	x	x	x	x	x
AF435866	Slovakia	Bratislava	1974	1a		x		x	x	x	x	x	x	x
AF551761	Germany	Stuttgart	1999	-								x		x	x	x
AM258944	Belarus	Minsk	2005	-								x			x	x
AM258945	Belarus	Minsk	2004	1G						x
AM258946	Belarus	Minsk	2005	-								x			x	x
AM258947	Belarus	Minsk	2005	-								x			x	x
AM258948	Belarus	Minsk	2005	-								x			x	x
AM258949	Belarus	Minsk	2005	-								x			x	x
AM258950	Belarus	Minsk	2004	-								x			x	x
AM258951	Belarus	Minsk	2004	-								x			x	x
AM258952	Belarus	Minsk	2004	-								x			x	x
AM258953	Belarus	Minsk	2005	1H						x
AM258954	Belarus	Minsk	2004	1E								x			x	x
AM258955	Belarus	Minsk	2005	1E								x			x	x
AM258956	Belarus	Minsk	2005	1E								x			x	x
AM258957	Belarus	Minsk	2005	1E								x			x	x
AY161349	Italy	Lodi	1991	-								x		x	x	x
AY161350	Italy	Lodi	1991	-								x			x	x
AY161351	Italy	Genoa	1991	-								x		x	x	x
AY161352	Italy	Pavia	1991	1I								x			x	x
AY161353	Italy	Genoa	1991	-								x			x	x
AY161354	Italy	Genoa	1991	-								x			x	x
AY161355	Italy	Lodi	1991	-								x			x	x
AY161356	Italy	Genoa	1991	-								x			x	x
AY161357	Italy	Pavia	1991	-								x		x	x	x
AY161358	Italy	Milan	1991	-								x			x	x
AY161359	Italy	Milan	1992	-								x			x	x
AY161360	Italy	Milan	1992	1I								x			x	x
AY161361	Italy	Pavia	1993	-								x			x	x
AY161362	Italy	Milan	1993	-								x			x	x
AY161363	Italy	Milan	1993	-								x			x	x
AY161364	Italy	Brescia	1993	-								x			x	x
AY161365	Italy	Pavia	1994	-								x			x	x
AY161366	Italy	Milan	1994	-								x			x	x
AY161367	Italy	Milan	1994	-								x			x	x
AY161368	Italy	Pavia	1994	-								x		x	x	x
AY161369	Italy	Latina	1994	-								x			x	x
AY161370	Italy	Milan	1994	-								x			x	x
AY161371	Italy	Milan	1995	-								x			x	x
AY161372	Italy	Milan	1995	-								x			x	x
AY161373	Italy	Milan	1995	-								x			x	x
AY161375	Italy	Pavia	1997	-								x			x	x
AY161376	Italy	Pavia	1997	-								x			x	x
AY161377	Italy	Pavia	1997	-								x			x	x
AY161378	Italy	Novara	1997	-								x			x	x
AY161379	Italy	Milan	1997	-								x			x	x
AY247016	Russia	Moscow	1968	-								x		x	x	x
AY247017	Russia	Moscow	1969	-								x		x	x	x
AY247018	Russia	Moscow	1973	-								x		x	x	x
AY247019	Russia	Moscow	1997	-								x		x	x	x
AY253148	Russia	-	1969	-								x		x	x	x
AY258322	China	Beijing	1979	2A	x	x	x	x	x	x	x	x	x	x	x	x	x	x
AY280704	Myanmar	-	2001	-								x			x	x
AY280705	Myanmar	-	2001	-								x			x	x
AY280706	Myanmar	-	2001	-								x			x	x
AY280707	Myanmar	-	2002	-								x			x	x
AY397695	Japan	Hiroshima	1997	-								x			x	x
AY397696	Japan	Hiroshima	1997	-								x		x	x	x
DQ085331	Italy	Pavia	1997	1E								x			x	x
DQ085332	USA	California	1998	-								x		x	x	x
DQ085333	USA	North_Carolina	1999	-								x			x	x
DQ085334	USA	New York	1998	-								x			x	x
DQ085335	USA	New York	1998	-								x			x	x
DQ085336	USA	Connecticut	1998	-								x			x	x
DQ085337	Canada	Lower	1997	-								x			x	x
DQ085338	Israel	Tel Aviv	1968	2B		x	x	x	x	x	x	x	x	x	x	x	x	x
DQ085339	Argentina	Cordoba	1988	1B		x	x	x	x	x	x	x	x	x	x	x	x	x
DQ085340	Russia	Moscow	1997	2C	x	x	x	x	x	x	x	x	x	x	x	x	x	x
DQ085341	Mexico	Baja California	1997	1C		x	x	x	x	x	x	x	x		x	x	x	x
DQ085342	Korea	Seoul	1996	2B		x	x	x	x	x	x	x	x		x	x	x	x
DQ085343	Italy	Pavia	1997	1E		x	x	x	x	x	x	x	x	x	x	x	x	x
DQ388279	Russia	Moscow	1967	2C		x	x	x	x	x	x	x	x	x	x	x	x	x
DQ388280	Germany	Stuttgart	1992	1G		x	x	x	x	x	x	x	x		x	x	x	x
DQ388281	New Zealand	Auckland	1991	1D		x	x	x	x	x	x	x	x		x	x	x	x
DQ388282	USA	California	1998	1C					x
DQ388283	USA	North Carolina	1999	1C					x
DQ388284	USA	New York	1998	1E					x
DQ388285	USA	New York	1998	1E					x
DQ388286	United Kingdom	London	1986	1a					x
DQ388287	USA	California	1997	1D					x
DQ388288	USA	Texas	1998	1C					x
DQ388289	USA	North Carolina	1999	1C					x
DQ388290	USA	Connecticut	1998	1E					x
DQ388291	Italy	Pavia	1991	1B					x
DQ388292	Germany	Stuttgart	1992	1B					x
DQ388293	Italy	Milan	1993	2B					x
DQ388294	Italy	Milan	1994	2B					x
DQ388295	Italy	Pavia	1997	1E					x
DQ388296	Korea	Seoul	1996	1D					x
DQ388297	Russia	Moscow	1973	1a					x
DQ388298	United Kingdom	London	1978	1B					x
DQ388299	USA	California	1997	1C					x
DQ388301	Israel	Ein-Vered	1992	1B					x
DQ388302	USA	North Carolina	1998	1C					x
DQ388303	Canada	Winnipeg	1997	1E					x
DQ388305	United Kingdom	London	1986	1B					x
DQ454161	Russia	Tomsk	2005	1H								x			x	x
DQ454162	Russia	Novokuznetsk	2004	1G								x			x	x
DQ458965	Brazil	Sao Paulo	1999	1a								x			x	x
DQ897934	Russia	Novosibirsk	2006	-								x			x	x
DQ897935	Russia	Novosibirsk	2006	-								x			x	x
EF182759	Russia	Tomsk	2005	1G								x			x	x
EF182760	Russia	Kemerovo	2005	1G								x			x	x
EF182761	Russia	Kemerovo	2005	1G								x		x	x	x
EF182762	Russia	Novosibirsk	2005	1G								x			x	x
EF182763	Russia	Novosibirsk	2006	1G								x			x	x
EF182764	Russia	Novosibirsk	2006	1G								x			x	x
EF182765	Russia	Novosibirsk	2006	1G								x			x	x
EF199889	Russia	Novosibirsk	2006	1G								x			x	x
EF199893	Russia	Novosibirsk	2004	1G								x			x	x
EF649760	Russia	Perm	2000	2C								x			x	x
EF649761	Russia	Perm	2000	2C								x			x	x
EF649762	Russia	Perm	2000	2C								x			x	x
EF649763	Russia	Perm	2000	2C								x			x	x
EF649764	Russia	Perm	2000	2C								x			x	x
EF649765	Russia	Perm	2000	2C								x			x	x
EF649766	Russia	Perm	1999	2C								x			x	x
EF649767	Russia	Perm	2004	2C								x			x	x
EF649768	Russia	Perm	2005	2C								x			x	x
EF649769	Russia	Perm	2002	2C								x			x	x
EF649770	Russia	Perm	2002	2C								x			x	x
EF649771	Russia	Perm	2004	2C								x			x	x
EF672032	Taiwan	Yilan	2005	1H								x			x	x
EU240899	Great Britain	Sheffield	2007	2B								x			x	x
EU240900	Great Britain	London	2007	2B								x			x	x
EU518606	Spain	Madrid	2005	1J								x			x	x
EU518607	Spain	Madrid	2004	1J								x			x	x
EU518608	Spain	Madrid	2005	1J								x			x	x
EU518609	Spain	Madrid	2005	1J								x			x	x
EU518610	Spain	Madrid	2005	1J								x			x	x
EU518611	Spain	Madrid	2005	1J								x			x	x
EU518612	Spain	Madrid	2005	1J								x			x	x
EU518613	Spain	Madrid	2005	1J								x			x	x
EU518614	Spain	Madrid	2005	1J								x			x	x
EU518615	Spain	Madrid	2005	1J								x			x	x
EU518616	Spain	Madrid	2005	1J								x			x	x
EU518617	Spain	Madrid	2005	1J								x			x	x
EU518618	Spain	Madrid	2008	1J								x			x	x
EU622498	Peru	Lima	2004	-								x			x	x
EU622499	Peru	Lima	2004	-								x			x	x
EU622500	Peru	Tacna	2004	-								x			x	x
EU622501	Peru	Lima	2004	-								x			x	x
EU622502	Peru	Lima	2005	-								x			x	x
EU622503	Peru	Tacna	2005	-								x			x	x
EU622504	Peru	Lima	2005	-								x			x	x
EU622505	Peru	Lima	2005	-								x			x	x
EU622506	Peru	Lima	2005	-								x			x	x
FJ436377	China	Hong Kong	2008	1E								x			x	x
FJ436378	China	Hong Kong	2008	1E								x			x	x
FJ656218	China	Hong Kong	2008	2B								x			x	x
FJ656219	China	Hong Kong	2008	2B								x			x	x
FJ711660	Russia	Moscow	2006	1G								x			x	x
FJ711661	Russia	Moscow	2008	1G								x			x	x
FJ711662	Russia	Moscow	2008	1G								x			x	x
FJ711663	Russia	Moscow	2008	1G								x			x	x
FJ711664	Russia	Moscow	2008	1G								x			x	x
FJ711665	Russia	Moscow	2008	1G								x			x	x
FJ711666	Russia	Moscow	2008	1G								x		x	x	x
FJ711667	Kazakhstan	Almaty	2006	-								x		x	x	x
FJ711668	Russia	Saratov	2008	1E								x		x	x	x
FJ711669	Russia	Saratov	2008	1E								x			x	x
FJ711670	Russia	Saratov	2008	1E								x			x	x
FJ711671	Russia	Dagestan	2008	1E								x			x	x
FJ711672	Russia	Voronej	2008	1E								x			x	x
FJ711673	Russia	Astrahan	2005	1E								x			x	x
FJ711674	Russia	Astrahan	2007	1E								x			x	x
FJ711675	Russia	Perm	2008	1E								x			x	x
FJ711676	Russia	Orenburg	2007	1E								x			x	x
FJ711677	Russia	Stavropol	2008	1E								x			x	x
FJ711678	Russia	Rostov-on-Don	2008	1E								x			x	x
FJ711679	Russia	Kursk	2008	1E								x			x	x
FJ711680	Russia	Tambov	2008	1E								x			x	x
FJ711681	Russia	Vladimir	2008	1E								x			x	x
FJ711682	Russia	Moscow	2006	1E								x			x	x
FJ711683	Ukraine	Chernivtcsi	2007	1E								x			x	x
FJ711684	Kazakhstan	Almaty	2006	1E								x			x	x
FJ711685	Kazakhstan	Almaty	2008	2B								x			x	x
FJ711686	Russia	Dagestan	2008	1H								x			x	x
FJ711687	Russia	Moscow	2007	1H								x			x	x
FJ711688	Russia	Irkutsk	2007	1H								x			x	x
FJ711689	Russia	Krasnoyarsk	2004	1H								x			x	x
FJ711690	Russia	Chelyabinsk	2008	1H								x			x	x
FJ711691	Russia	Orenburg	2007	1H								x			x	x
FJ711692	Russia	NizhniyNovgorod	2008	1H								x			x	x
FJ711693	Russia	Kursk	2008	1H								x			x	x
FJ711694	Russia	Tula	2006	1H								x			x	x
FJ711695	Russia	Orenburg	2008	1H								x			x	x
FJ711696	Russia	Ryazan	2008	1H								x			x	x
FJ711697	Russia	Krasnoyarsk	2004	1H								x			x	x
FJ711698	Russia	Krasnoyarsk	2004	1H								x			x	x
FJ711699	Kazakhstan	Almaty	2008	1H								x			x	x
FJ774999	Sudan	Deweim	2005	1G								x			x	x
FJ775000	Sudan	Deweim	2005	1E								x			x	x
FJ875029	China	Shandong	2000	1E								x			x	x
FJ875030	China	Zibo	2001	2A								x			x	x
FJ875031	China	Zibo	2001	2A								x			x	x
FJ875032	China	Jining	2000	2A								x			x	x
FJ875033	China	Jinan	2006	1E								x			x	x
FJ875034	China	Mengcheng	1999	1F								x			x	x
FJ875035	China	Mengcheng	1999	1F								x			x	x
FJ875036	China	Shucheng	2001	1E								x			x	x
FJ875037	China	Shucheng	2001	1E								x			x	x
FJ875038	China	Hefei	2001	1E								x			x	x
FJ875039	China	Anhui	2007	1E								x			x	x
FJ875040	China	Anhui	2007	1E								x			x	x
FJ875041	China	Huangshan	2007	1E								x			x	x
FJ875042	China	Anhui	2007	1E								x			x	x
FJ875043	China	Huainan	2007	1E								x			x	x
FJ875044	China	Xingyang	2001	1E								x			x	x
FJ875045	China	Puyang	2002	1F								x			x	x
FJ875046	China	Xuchang	2002	1F								x			x	x
FJ875047	China	Xuchang	2006	1E								x			x	x
FJ875048	China	Zhengzhou	2007	1E								x			x	x
FJ875049	China	Jiangbei	2003	1E								x			x	x
FJ875050	China	Jiangbei	2003	1E								x			x	x
FJ875051	China	Yubei	2005	1E								x			x	x
FJ875052	China	Jiulongshan	2007	1E								x			x	x
FJ875053	China	Wanshenqu	2007	1E								x			x	x
FJ875054	China	Jinzhong	2004	1E								x			x	x
FJ875055	China	Baoding	2005	1E								x			x	x
FJ875056	China	Yudu	2006	1E								x			x	x
FJ875057	China	Chendu	2006	2B								x			x	x
FJ875058	China	Liangshan	2007	1E								x			x	x
FJ875059	China	Liangshan	2007	1E								x			x	x
FJ875060	China	Liangshan	2007	1E								x			x	x
FJ875061	China	Yinchuan	2006	1E								x			x	x
FJ875062	China	Changsha	2006	1E								x			x	x
FJ875063	China	Huzhu	2007	1E								x			x	x
FJ875064	China	Huzhu	2007	1E								x			x	x
FJ875065	China	Hainan	2007	1E								x			x	x
FJ875066	China	Hainan	2007	1E								x			x	x
FJ875067	China	Shenyang	2007	1E								x			x	x
FJ875068	China	Shenyang	2007	1E								x			x	x
FJ875069	China	Liaoyang	2007	1E								x			x	x
FJ875070	China	Shenyang	2007	1E								x			x	x
FJ875071	China	Shenyang	2007	1E								x			x	x
FJ971761	Argentina	Buenos Aires	2008	2B								x			x	x
FJ971762	Argentina	Buenos Aires	2008	2B								x			x	x
FJ971763	Argentina	Buenos Aires	2008	2B								x			x	x
FJ971764	Argentina	Buenos Aires	2008	2B								x			x	x
FJ971765	Argentina	Buenos Aires	2008	2B								x			x	x
FJ971766	Argentina	Buenos Aires	2008	2B								x			x	x
FJ971767	Argentina	Buenos Aires	2008	2B								x			x	x
FJ971768	Argentina	Buenos Aires	2008	2B								x			x	x
FJ971769	Argentina	Buenos Aires	2008	2B								x			x	x
FJ971770	Argentina	Buenos Aires	2008	2B								x			x	x
FJ971771	Argentina	Buenos Aires	2008	2B								x			x	x
FJ971772	Argentina	Buenos Aires	2008	2B								x			x	x
FJ971773	Argentina	Buenos Aires	2008	2B								x			x	x
FJ971774	Argentina	Buenos Aires	2008	2B								x		x	x	x
FJ971775	Argentina	Buenos Aires	2008	2B								x			x	x
FJ971776	Argentina	Buenos Aires	2008	2B								x			x	x
FJ971777	Argentina	Buenos Aires	2008	2B								x			x	x
FJ971778	Argentina	Buenos Aires	2008	2B								x			x	x
FJ971779	Argentina	Buenos Aires	2008	2B								x			x	x
FJ971780	Argentina	Buenos Aires	2008	2B								x			x	x
FJ971781	Argentina	Buenos Aires	2008	2B								x			x	x
FJ971782	Argentina	Buenos Aires	2008	2B								x			x	x
FJ971783	Argentina	Misiones	2008	2B								x			x	x
FN546966	France	Paris	1995	-								x			x	x
FN546967	France	Caen	1995	1E								x			x	x
FN546968	France	Lille	1995	1H								x			x	x
FN546969	France	Paris	1996	1G								x			x	x
FN546970	France	Marseille	1997	1E								x			x	x
FN546971	France	Paris	1997	1E								x		x	x	x
FN546972	France	Rouen	1997	1E								x			x	x
FN546973	France	Lyon	1997	1E								x			x	x
FN546974	France	Fort-de-France	1997	1E								x			x	x
FN546975	France	Dijon	1997	1E								x			x	x
FN546976	France	Lyon	1997	1E								x			x	x
FN546977	France	Reims	1997	1E								x			x	x
FN546978	France	Saint-Brieuc	1997	1E								x			x	x
FN546979	France	Marseille	1997	1E								x			x	x
FN546980	France	Clamart	1997	1E								x			x	x
FN546981	France	Toulouse	1997	1E								x			x	x
FN546982	France	Marseille	1997	1E								x		x	x	x
FN546983	France	Angers	1998	1E								x			x	x
FN546984	Portugal	-	1998	1E								x			x	x
FN546985	France	Marseille	1998	1G								x			x	x
FN546986	France	Toulouse	1999	1E								x			x	x
FN546987	France	La Rochelle	1999	1E								x			x	x
FN546988	France	Chambery	1999	1E								x			x	x
FN546989	France	Grenoble	1999	1E								x			x	x
FN546990	France	Metz	1999	1E								x			x	x
FN546991	France	Argenteuil	1999	1E								x		x	x	x
FN546992	France	La Roche-sur-Yon	1999	1E								x			x	x
FN546993	France	Évreux	1999	1E								x			x	x
FN546994	France	Amiens	2000	1E								x			x	x
FN546995	France	Saint-Malo	2000	1E								x			x	x
FN546996	France	Paris	2000	1E								x			x	x
FN546997	France	Cateau-Cambresis	2000	1E								x			x	x
FN546998	France	Lille	2000	1E								x			x	x
FN546999	France	Lille	2000	1E								x			x	x
FN547000	France	Lille	2000	1E								x			x	x
FN547002	France	Fort-de-France	2001	1E								x			x	x
FN547003	France	Clamart	2001	1E								x			x	x
FN547004	France	Saint-Étienne	2001	1E								x			x	x
FN547005	France	Paris	2001	1B								x			x	x
FN547006	France	Bordeaux	2002	1E								x			x	x
FN547007	France	La Rochelle	2002	1E								x			x	x
FN547008	France	Dijon	2002	1E								x			x	x
FN547009	France	Evreux	2002	1E								x			x	x
FN547010	France	Marseille	2002	1E								x			x	x
FN547011	France	Marseille	2002	1E								x			x	x
FN547012	France	Caen	2002	1E								x			x	x
FN547013	France	Bordeaux	2002	1E								x			x	x
FN547014	Tunisia	-	2003	1E								x			x	x
FN547015	France	Nantes	2003	1E								x			x	x
FN547016	France	Angers	2003	1E								x			x	x
FN547017	France	Bordeaux	2004	2B								x			x	x
FN547018	France	Lille	2004	1E								x			x	x
FN547019	France	Lille	2005	1E								x			x	x
FN547020	France	Dijon	2005	1E								x			x	x
FN547021	France	Paris	2009	2B								x			x	x
FR717206	Bosnia-Herzegovina	Prijedor	2009	2B								x			x	x
FR717207	Bosnia-Herzegovina	Prijedor	2009	2B								x			x	x
FR717208	Bosnia-Herzegovina	Prijedor	2009	2B								x			x	x
FR717209	Bosnia-Herzegovina	Kotor Varoš	2009	2B								x			x	x
FR717210	Bosnia-Herzegovina	Travnik	2010	2B								x			x	x
FR717211	Bosnia-Herzegovina	Bugojno	2010	2B								x			x	x
FR717212	Bosnia-Herzegovina	Sarajevo	2010	2B								x			x	x
FR717213	Bosnia-Herzegovina	Sarajevo	2010	2B								x			x	x
FR717214	Bosnia-Herzegovina	Sarajevo	2010	2B								x			x	x
FR717215	Bosnia-Herzegovina	Sarajevo	2010	2B								x			x	x
FR717216	Bosnia-Herzegovina	Sarajevo	2010	2B								x			x	x
FR717217	Bosnia-Herzegovina	Sarajevo	2010	2B								x			x	x
FR717218	Bosnia-Herzegovina	Sarajevo	2010	2B								x			x	x
FR717219	Bosnia-Herzegovina	Sarajevo	2010	2B								x			x	x
FR717220	Bosnia-Herzegovina	Sarajevo	2010	2B								x			x	x
FR717221	Bosnia-Herzegovina	Sarajevo	2010	2B								x			x	x
FR717222	Bosnia-Herzegovina	Sarajevo	2010	2B								x			x	x
GQ329848	Brazil	Rio Grande do Sul	2005	1J								x			x	x
GQ329849	Brazil	Rio Grande do Sul	2005	1J								x			x	x
GQ329850	Brazil	Rio Grande do Sul	2005	1J								x			x	x
GU174756	Canada	Ontario	2009	2B								x			x	x
GU254251	Brazil	Rio de Janeiro	2006	2B								x			x	x
GU254252	Brazil	Bahia	2007	2B								x			x	x
GU254253	Brazil	Ceara	2007	2B								x			x	x
GU254254	Brazil	Distrito Federal	2008	2B								x			x	x
GU254255	Brazil	Para	2008	2B								x			x	x
GU289729	China	Hong Kong	2009	2B								x			x	x
GU289730	China	Hong Kong	2009	1E								x			x	x
GU289731	China	Hong Kong	2009	2B								x			x	x
GU353072	USA	Waukesha	2008	2B								x			x	x
GU353076	USA	New York	2005	1E								x			x	x
GU968187	Brazil	Sao Paulo	2007	1a								x			x	x
HM211177	China	Hong Kong	2010	1E								x			x	x
HM212630	Brazil	Minas Gerais	2008	2B								x			x	x
HM212631	Brazil	Rio Grande do Sul	2008	2B								x			x	x
HM212632	Brazil	Para	2009	2B								x			x	x
HM212633	Brazil	Parana	2008	2B								x			x	x
HM212634	Brazil	Maranhao	2009	2B								x			x	x
HM461998	China	Hong Kong	2010	1J								x			x	x
HQ199838	China	Hong Kong	2010	1E								x			x	x
HQ893749	Vietnam	Ho Chi Minh City	2010	2B								x			x	x
HQ893750	Vietnam	Ho Chi Minh City	2010	2B								x			x	x
HQ893751	Vietnam	Ho Chi Minh City	2010	2B								x			x	x
HQ893752	Vietnam	Ho Chi Minh City	2010	2B								x			x	x
HQ893753	Vietnam	Ho Chi Minh City	2010	2B								x			x	x
HQ893754	Vietnam	Ho Chi Minh City	2010	2B								x			x	x
HQ893755	Vietnam	Ho Chi Minh City	2010	2B								x		x	x	x
HQ893756	Vietnam	Ho Chi Minh City	2010	2B								x			x	x
HQ893757	Vietnam	Ho Chi Minh City	2010	2B								x			x	x
HQ893758	Vietnam	Ho Chi Minh City	2010	2B								x		x	x	x
JF702819	China	Feidong	2009	1E								x			x	x
JF702820	China	Huangshan	2009	1E								x			x	x
JF702821	China	Jiujiang	2009	1E								x			x	x
JF702822	China	Changfeng	2009	1E								x			x	x
JF702823	China	Taihu	2009	1E								x			x	x
JF702824	China	Taihu	2009	1E								x			x	x
JF702825	China	Huangshan	2009	1E								x			x	x
JF702826	China	Ningde	2009	1E								x			x	x
JF702827	China	Ningde	2009	1E								x			x	x
JF702828	China	Dingxi	2009	1E								x			x	x
JF702829	China	Qingyuan	2009	1E								x			x	x
JF702830	China	Henan	2009	1E								x			x	x
JF702831	China	Henan	2009	1E								x			x	x
JF702832	China	Ningxia	2009	1E								x			x	x
JF702833	China	Ningxia	2009	1E								x			x	x
JF702834	China	Ningxia	2009	1E								x			x	x
JF702835	China	Ningxia	2009	1E								x			x	x
JF702836	China	Weifang	2009	1E								x			x	x
JF702837	China	Zibo	2009	1E								x			x	x
JF702838	China	Weifang	2009	1E								x			x	x
JF702839	China	Jining	2009	1E								x			x	x
JF702840	China	Jining	2009	1E								x		x	x	x
JF702841	China	Shanxi	2009	1E								x			x	x
JF702842	China	Tianjin	2009	1E								x			x	x
JF702843	China	Tianjin	2009	1E								x			x	x
JF702844	China	Tianjin	2009	1E								x			x	x
JF702845	China	Anqing	2008	1E								x			x	x
JF702846	China	Hefei	2008	1E								x			x	x
JF702847	China	Wanlong	2008	1E								x			x	x
JF702848	China	Wanlong	2008	1E								x			x	x
JF702849	China	Wanlong	2008	1E								x			x	x
JF702850	China	Zhengzhou	2008	1E								x			x	x
JF702851	China	Zhengzhou	2008	1E								x			x	x
JF702852	China	Tonghua	2008	1E								x			x	x
JF702853	China	Changchun	2008	1E								x			x	x
JF702854	China	Jingdezhen	2008	1E								x			x	x
JF702855	China	Jian	2008	1E								x			x	x
JF702856	China	Shenyang	2008	1E								x			x	x
JF702858	China	Shenyang	2008	1E								x			x	x
JF702859	China	Shenyang	2008	1E								x			x	x
JF702860	China	Shenyang	2008	1E								x			x	x
JF702861	China	Jinzhou	2008	1E								x			x	x
JF702862	China	Shenyang	2008	1E								x			x	x
JF702863	China	Shenyang	2008	1E								x			x	x
JF702864	China	Huhehaote	2008	1E								x			x	x
JF702865	China	Ningxia	2008	1E								x			x	x
JF702866	China	Ningxia	2008	1E								x		x	x	x
JF702867	China	Qingdao	2008	1E								x			x	x
JF702868	China	Qingdao	2008	1E								x			x	x
JF702869	China	Deyang	2008	1E								x			x	x
JF702870	China	Weifang	2008	2B								x			x	x
JF702871	China	Wanlong	2008	2B								x			x	x
JF911797	Canada	Manitoba	2011	2B								x			x	x
JN036398	China	Hong Kong	2011	1E								x			x	x
JN036399	China	Hong Kong	2011	1E								x			x	x
JN544447	China	Hong Kong	2011	1E								x			x	x
JN544448	China	Hong Kong	2011	1E								x			x	x
JN575762	Canada	British Columbia	2011	1J								x			x	x
JN582035	Argentina	Buenos Aires	2009	2B								x			x	x
JN582036	Argentina	Buenos Aires	2009	2B								x			x	x
JN582037	Argentina	Buenos Aires	2009	2B								x			x	x
JN635281	USA	New Jersey	1961	1a	x	x	x	x	x	x	x	x	x	x	x	x	x	x
JN635282	USA	New York	1998	1B	x	x	x	x	x	x	x	x	x		x	x	x	x
JN635283	USA	California	1991	1C		x	x	x	x	x	x	x	x		x	x	x	x
JN635284	USA	Texas	1998	1C	x	x	x	x	x	x	x	x	x		x	x	x	x
JN635285	USA	California	1988	1D		x		x	x	x	x	x	x	x
JN635286	USA	Maine	2008	1E	x	x	x	x	x	x	x	x	x		x	x	x	x
JN635287	USA	Massachusetts	1998	1E		x	x	x	x	x	x	x	x	x	x	x	x	x
JN635288	USA	Washington	2008	1E		x	x	x	x	x	x	x	x		x	x	x	x
JN635289	USA	Boston	2007	1G		x	x	x	x	x	x	x	x		x	x	x	x
JN635290	USA	New Hampshire	2005	1G	x	x	x	x	x	x	x	x	x		x	x	x	x
JN635291	USA	California	1997	1J	x	x	x	x	x	x	x	x	x		x	x	x	x
JN635292	USA	Michigan	2007	2B		x	x	x	x	x	x	x	x		x	x	x	x
JN635293	USA	Washington	2000	2B		x	x	x	x	x	x	x	x		x	x	x	x
JN635294	USA	California	2008	2B	x	x	x	x	x	x	x	x	x		x	x	x	x
JN635295	USA	Minnesota	2009	2B		x	x	x	x	x	x	x	x		x	x	x	x
JN635296	USA	North Dakota	2008	2B		x	x	x	x	x	x	x	x		x	x	x	x
JN661163	Malaysia	-	2011	2B								x			x	x
JN661164	Malaysia	-	2011	2B								x			x	x
JN661165	Malaysia	-	2011	2B								x			x	x
JN661166	Malaysia	-	2011	2B								x			x	x
JN661167	Malaysia	-	2011	2B								x			x	x
JN661168	Malaysia	-	2011	2B								x			x	x
JN661169	Malaysia	-	2011	2B								x			x	x
JN661170	Malaysia	-	2011	2B								x			x	x
JN661171	Malaysia	-	2011	2B								x			x	x
JN661172	Malaysia	-	2011	2B								x			x	x
JN827384	China	Hong Kong	2011	2B								x			x	x
JQ031213	China	Hong Kong	2011	2B								x			x	x
JQ283993	India	Chitradurga	2011	2B								x			x	x
JQ283994	India	Kolar	2007	2B								x			x	x
JQ283995	India	Bangalore Urban	2008	2B								x			x	x
JQ413980	India	Kannur	2009	2B								x		x	x	x
JQ639404	China	Jinan	2006	1E								x			x	x
JQ639405	China	Jinan	2006	1E								x			x	x
JQ639406	China	Jinan	2006	1E								x			x	x
JQ639407	China	Linyi	2007	1E								x			x	x
JQ639408	China	Linyi	2007	1E								x			x	x
JQ639409	China	Linyi	2007	1E								x			x	x
JQ639410	China	Linyi	2007	1E								x			x	x
JQ639411	China	Qingdao	2008	1E								x			x	x
JQ639412	China	Weifang	2009	1E								x			x	x
JQ979489	China	Daxing	2007	1E								x			x	x
JQ979490	China	Shunyi	2007	1E								x			x	x
JQ979491	China	Shunyi	2007	1E								x			x	x
JQ979492	China	Yanqing	2007	1E								x			x	x
JQ979493	China	Chaoyang	2007	1E								x			x	x
JQ979494	China	Chaoyang	2007	1E								x			x	x
JQ979495	China	Xicheng	2007	1E								x			x	x
JQ979496	China	Tongzhou	2007	1E								x			x	x
JQ979497	China	Dongcheng	2007	1E								x			x	x
JQ979498	China	Mengtougou	2007	1E								x			x	x
JQ979499	China	Xicheng	2007	1E								x			x	x
JQ979500	China	Shijingshan	2007	1E								x			x	x
JQ979501	China	Mengtougou	2008	1E								x			x	x
JQ979502	China	Changping	2008	1E								x			x	x
JQ979503	China	Fengtai	2008	1E								x			x	x
JQ979504	China	Changping	2008	1E								x			x	x
JQ979505	China	Tongzhou	2008	1E								x			x	x
JQ979506	China	Changping	2008	1E								x			x	x
JQ979507	China	Changping	2008	1E								x			x	x
JQ979508	China	Shunyi	2008	1E								x			x	x
JQ979509	China	Miyun	2008	1E								x			x	x
JQ979510	China	Shunyi	2008	1E								x			x	x
JQ979511	China	Fengtai	2008	1E								x			x	x
JQ979512	China	Shunyi	2008	1E								x			x	x
JQ979513	China	Fangshan	2008	1E								x			x	x
JQ979514	China	Haidian	2008	1E								x			x	x
JQ979515	China	Haidian	2008	1E								x			x	x
JQ979516	China	Haidian	2008	1E								x			x	x
JQ979517	China	Pinggu	2008	1E								x			x	x
JQ979518	China	Daxing	2008	1E								x			x	x
JQ979519	China	Tongzhou	2008	1E								x			x	x
JQ979520	China	Huairou	2009	1E								x			x	x
JQ979521	China	Dongcheng	2009	1E								x			x	x
JQ979522	China	Dongcheng	2009	1E								x			x	x
JQ979523	China	Tongzhou	2009	1E								x			x	x
JQ979524	China	Shijingshan	2010	1E								x			x	x
JQ979525	China	Daxing	2010	1E								x			x	x
JQ979526	China	Daxing	2010	1E								x			x	x
JQ979527	China	Daxing	2010	1E								x			x	x
JQ979528	China	Miyun	2010	1E								x			x	x
JQ979529	China	Miyun	2010	1E								x		x	x	x
JQ979530	China	Changping	2010	1E								x			x	x
JQ979531	China	Changping	2010	1E								x			x	x
JQ979532	China	Changping	2010	1E								x			x	x
JQ979533	China	Chaoyang	2010	1E								x			x	x
JQ979534	China	Chaoyang	2010	1E								x			x	x
JQ979535	China	Shunyi	2010	1E								x			x	x
JQ979536	China	Shunyi	2010	1E								x			x	x
JQ979537	China	Shunyi	2010	1E								x			x	x
JQ979538	China	Fengtai	2010	1E								x			x	x
JQ979539	China	Daxing	2011	1E								x			x	x
JQ979540	China	Daxing	2011	1E								x			x	x
JQ979541	China	Daxing	2011	1E								x			x	x
JQ979542	China	Fangshan	2011	1E								x			x	x
JQ979543	China	Fangshan	2011	1E								x			x	x
JQ979544	China	Miyun	2011	1E								x			x	x
JQ979545	China	Miyun	2011	1E								x			x	x
JQ979546	China	Pinggu	2011	1E								x			x	x
JQ979547	China	Mengtougou	2011	1E								x			x	x
JQ979548	China	Changping	2011	1E								x			x	x
JQ979549	China	Dongcheng	2011	1E								x			x	x
JQ979550	China	Dongcheng	2011	1E								x			x	x
JQ979551	China	Shijingshan	2011	1E								x			x	x
JQ979552	China	Shijingshan	2011	1E								x			x	x
JX036507	China	Hong Kong	2012	2B								x			x	x
JX036508	China	Hong Kong	2012	2B								x			x	x
JX036509	China	Hong Kong	2012	1E								x			x	x
JX036510	China	Hong Kong	2012	1E								x			x	x
JX112763	China	Hong Kong	2012	2B								x			x	x
JX112764	China	Hong Kong	2012	1E								x			x	x
JX112765	China	Hong Kong	2012	1E								x			x	x
JX171315	Russia	St Petersburg	2011	1E								x			x	x
JX398300	Great Britain	London	2010	2B								x			x	x
JX398301	Great Britain	London	2011	2B								x			x	x
JX398302	Great Britain	Isle of Man	2012	2B								x			x	x
JX398303	Great Britain	Edinburgh	2012	2B								x			x	x
JX398304	Great Britain	Tonbridge	2012	2B								x			x	x
JX398305	Great Britain	Reading	2012	2B								x			x	x
JX398306	Great Britain	Reading	2012	2B								x			x	x
JX398307	Great Britain	Reading	2012	2B								x			x	x
JX398308	Great Britain	Colchester	2012	2B								x			x	x
JX398309	Great Britain	London	2012	2B								x			x	x
JX398310	Great Britain	Redhill	2012	1G								x			x	x
JX398311	Great Britain	Redhill	2012	1G								x			x	x
JX398312	Great Britain	Redhill	2012	1G								x			x	x
JX398313	Great Britain	Reading	2012	2B								x			x	x
JX477651	USA	Hendersonville	2011	1E								x			x	x
JX477652	USA	Indianapolis	2012	1E								x			x	x
JX477653	USA	Miami	2010	1J								x			x	x
JX477654	USA	Yavapai	2010	1G								x			x	x
JX477655	USA	Baltimore	2012	1G								x			x	x
JX477656	USA	Birmingham	2012	1G								x			x	x
JX477657	USA	San Francisco	2010	2B								x			x	x
JX477658	USA	Fayetteville	2010	2B								x			x	x
JX477659	USA	Redmond	2011	2B								x			x	x
JX477660	USA	Burlington	2011	2B								x			x	x
JX477661	USA	Milwaukee	2012	2B								x			x	x
JX477662	USA	New York	2012	2B								x		x	x	x
JX531652	China	Hong Kong	2012	1E								x			x	x
JX646676	Mexico	-	2012	2B								x			x	x
JX679257	Peru	Lima	2005	1C								x			x	x
JX679258	Peru	Lima	2004	1C								x			x	x
JX679259	Peru	Lima	2004	1C								x			x	x
JX679260	Peru	Lima	2004	1C								x			x	x
JX679261	Peru	Lima	2004	1C								x			x	x
JX679262	China	Chongqing	2008	1E								x			x	x
JX679263	Guyana	-	1997	1E								x			x	x
JX679264	Guyana	-	1997	1E								x			x	x
JX679265	Cote d'Ivoire	Gagnoa	2008	1G								x			x	x
JX679266	Cote d'Ivoire	Dabou	2008	1G								x			x	x
JX679267	Cote d'Ivoire	Abidjan	2008	1G								x			x	x
JX679268	Cote d'Ivoire	Abidjan	2008	1G								x			x	x
JX679269	Cote d'Ivoire	Seguela	2008	1G								x			x	x
JX679270	Cote d'Ivoire	Odiene	2008	1G								x			x	x
JX679271	Cote d'Ivoire	Seguela	2008	1G								x			x	x
JX679272	Cote d'Ivoire	Seguela	2008	1G								x			x	x
JX679273	Ghana	-	2008	1G								x			x	x
JX679274	Ghana	-	2005	1G								x			x	x
JX679275	Ghana	-	2004	1G								x			x	x
JX679276	Ghana	Kumasi	2005	1G								x			x	x
JX679277	Belize	-	1994	1C								x			x	x
JX679278	Honduras	-	2004	1C								x			x	x
JX679279	Peru	Lima	2005	1C								x			x	x
JX679280	Peru	Lima	2004	1C								x			x	x
JX679281	Peru	Tacna	2004	1C								x			x	x
JX679282	Peru	Lima	2004	1C								x			x	x
JX913763	China	Hong Kong	2012	1E								x			x	x
KC138719	China	Hong Kong	2012	1E								x			x	x
KC288128	India	Pune	1992	2B								x			x	x
KC288129	India	Pune	1992	2B								x			x	x
M15240	USA	Connecticut	1964	1a		x	x	x	x	x	x	x	x	x	x	x	x	x
